# Supplementary material for: Early evidence of implementation of District Residency Programme: experiences and challenges of residents in Rajasthan, India
Source: BMC Med Educ. 2024 May 3;24:493. doi: 10.1186/s12909-024-05489-w (PMC11067231; doi:10.1186/s12909-024-05489-w)
Supplement: Supplementary file 1 — Supplementary Material 1 [file 12909_2024_5489_MOESM1_ESM.xlsx]

## Sheet: Sheet
Name_Respondent	Gender_Respondent	Specialisation_Branch	Specialisation_Strata	DRP_Site	SatisfactionDRP_Motivated	SatisfactionDRP_Satisfied	SatisfactionDRP_SupportiveSupervision	SatisfactionDRP_QualityTraining	SatisfactionDRP_LearningObjectives	Safety_Concerned	Safety_WorkStress	Safety_GrievanceRedressal	SafetyEpisodes_NOTA	SafetyEpisodes_PhysicalViolencePatients	SafetyEpisodes_VerbalAbusePatients	SafetyEpisodes_LegalAction	SafetyEpisodes_ThirdParty	SafetyEpisodes_Supervisor	SafetyEpisodes_SexualMisconduct	SafetyEpisodes_Others	SatisfactionMD_Quality	SatisfactionMD_DeptSupport	SatisfactionMD_AVAids	SatisfactionMD_FacultyGuidance	SpecialtyTraining_Posting	SpecialtyTraining_Exposure	SpecialtyTraining_Skills	Satisfaction_Accommodation	Satisfaction_Food	Satisfaction_Sanitation	Adequate_Months	Challenge_Faced	Recommendation	Email_Respondent
	Female	Microbiology	Diagnostic branches		Partly Agree	Neutral	Neutral	Partly Agree	Partly Agree	Usually	Sometimes	Sometimes	None of the above								Strongly Agree	Strongly Agree	Partly Agree	Strongly Agree	Rarely	Rarely	Rarely	Strongly Disagree	Strongly Disagree	Strongly Disagree	1	Transportation and accomodation	Give proper accomodation and food facility
	Female	Anatomy	Allied branches		Strongly Agree	Partly Disagree	Partly Disagree	Strongly Disagree	Strongly Disagree	Always	Sometimes	Sometimes		Physical violence from patients or patients’ caregivers	Verbal or written abuse/threats from patients or patients’ caregivers		Physical violence or verbal or written abuse/threat from unrelated third party/political representatives	Verbal or written abuse/threats from supervisors or other healthcare staff	Sexual misconduct or harassment from any member of the team		Partly Agree	Strongly Agree	Strongly Disagree	Strongly Disagree	Never	Never	Sometimes	Strongly Disagree	Strongly Disagree	Strongly Disagree	1	Not knowing the objectives of DRP	Residents should recieve training in their speciality. Choose the center of posting according to the speciality required in that hospital
	Male	PSM	PSM		Neutral	Partly Disagree	Partly Disagree	Strongly Disagree	Partly Disagree	Usually	Rarely	Rarely			Verbal or written abuse/threats from patients or patients’ caregivers						Neutral	Partly Disagree	Strongly Disagree	Strongly Agree	Never	Never	Rarely	Strongly Disagree	Strongly Disagree	Neutral	2	Transportations for those who didnt have accommodation facility	posting on respective department or at-least respective area of specialization
	Male	PSM	PSM		Neutral	Neutral	Neutral	Neutral	Neutral	Always	Always	Always		Physical violence from patients or patients’ caregivers							Partly Disagree	Strongly Disagree	Partly Disagree	Strongly Disagree	Usually	Rarely	Rarely	Neutral	Neutral	Partly Agree	1	TA DA	Day to day activities
	Male	Orthopedics	Surgical branches		Strongly Disagree	Strongly Disagree	Strongly Disagree	Strongly Disagree	Strongly Disagree	Sometimes	Rarely	Rarely	None of the above								Strongly Agree	Neutral	Neutral	Neutral	Never	Never	Never	Strongly Disagree	Strongly Disagree	Strongly Disagree	1	Transportation and accommodation	Time duration should be reduced to 1 month
	Female	Pathology	Diagnostic branches		Strongly Agree	Strongly Agree	Strongly Agree	Strongly Agree	Strongly Agree	Sometimes	Rarely	Sometimes	None of the above								Neutral	Strongly Agree	Partly Agree	Strongly Agree	Always	Always	Always	Partly Agree	Partly Agree	Partly Agree	2	Accomodation	Accomodation and improved learning
	Male	General Medicine	Medical branches		Strongly Disagree	Strongly Disagree	Strongly Disagree	Partly Disagree	Strongly Disagree	Sometimes	Rarely	Never			Verbal or written abuse/threats from patients or patients’ caregivers						Strongly Agree	Neutral	Partly Disagree	Partly Disagree	Always	Rarely	Rarely	Partly Disagree	Strongly Disagree	Strongly Disagree	1	The exposure of ward needed to enhance my skills or can say that to keep me in touch with my subject in parent college	Stop DRP
	Male	PSM	PSM		Strongly Disagree	Strongly Disagree	Strongly Disagree	Strongly Disagree	Strongly Disagree	Always	Sometimes	Never			Verbal or written abuse/threats from patients or patients’ caregivers	A patient-initiated disciplinary or legal action against you	Physical violence or verbal or written abuse/threat from unrelated third party/political representatives	Verbal or written abuse/threats from supervisors or other healthcare staff			Strongly Agree	Strongly Disagree	Strongly Disagree	Partly Agree	Never	Never	Never	Strongly Disagree	Strongly Disagree	Strongly Disagree	1	Before posting parent department ensure that there are proper basic facilities available or not than after posted to concerned speciality	Ensure that the parmanent doctor are always available but I was noticed that they are absent in OPD and don't do their duties when we present and started their own private practice
	Female	Psychiatry	Medical branches
	Female	Obst. & Gynae	Surgical branches		Strongly Disagree	Strongly Disagree	Strongly Disagree	Strongly Disagree	Strongly Disagree	Always	Usually	Never			Verbal or written abuse/threats from patients or patients’ caregivers						Strongly Agree	Neutral	Strongly Disagree	Partly Disagree	Sometimes	Rarely	Never	Partly Agree	Partly Disagree	Partly Disagree	1	Transportation
	Female	PMR	Medical branches		Strongly Disagree	Strongly Disagree	Strongly Disagree	Strongly Disagree	Strongly Disagree	Usually	Always	Usually			Verbal or written abuse/threats from patients or patients’ caregivers						Strongly Agree	Partly Agree	Strongly Disagree	Partly Agree	Never	Never	Never	Strongly Disagree	Strongly Disagree	Strongly Disagree	1	Travelling daily, didn’t get any accommodation or food facilities, my department was not there in that district hospital so I used sit simply for 6hrs and come back, it was whole waste of 3 months	Cancel the DRP, it’s of no use
	Male	Orthopedics	Surgical branches		Strongly Disagree	Strongly Disagree	Strongly Disagree	Strongly Disagree	Strongly Disagree	Always	Always	Never			Verbal or written abuse/threats from patients or patients’ caregivers		Physical violence or verbal or written abuse/threat from unrelated third party/political representatives				Strongly Agree	Partly Agree	Neutral	Partly Agree	Sometimes	Never	Never	Partly Disagree	Strongly Disagree	Strongly Disagree	1	We were posted in the emergency room and the on duty Medical officer used to sleep and we were left unsupervised. Even the MLC cases were attended by us . Same used to happen in the OPD also. Food was a major problem . Most importantly i missed my 3 months of learning in my residency .	I think DRP should be withdrawn and cancelled
	Female	PSM	PSM		Strongly Disagree	Strongly Disagree	Strongly Disagree	Strongly Disagree	Strongly Disagree	Usually	Rarely	Never	None of the above								Strongly Agree	Partly Disagree	Strongly Disagree	Partly Disagree	Never	Never	Never	Partly Disagree	Strongly Disagree	Strongly Disagree	1	Travelling long distances and no supervision at work	Department-wise skill training should be prioritized
	Male	PMR	Medical branches		Partly Disagree	Strongly Disagree	Partly Disagree	Partly Agree	Partly Disagree	Always	Sometimes	Rarely			Verbal or written abuse/threats from patients or patients’ caregivers						Strongly Agree	Strongly Agree	Strongly Agree	Strongly Agree	Never	Never	Never	Strongly Disagree	Strongly Disagree	Strongly Disagree	1		This should be given in satellite hospitals and medical college assosiated hospitals urban chc's and if rural with full accommodation food saftey transport issues should be resolved
	Male	Biochemistry	Diagnostic branches		Partly Agree	Strongly Agree	Partly Agree	Partly Agree	Partly Agree	Never	Never	Always	None of the above								Neutral	Neutral	Strongly Disagree	Strongly Disagree	Rarely	Sometimes	Sometimes	Partly Disagree	Strongly Disagree	Partly Disagree	3	Conveyance and lack of Medical experts at SDH	Sure availability of experts at DH and SDH , so that Residents can learn specialities and National health programs very well.
	Female	Anaesthesiology	Surgical branches		Strongly Disagree	Strongly Disagree	Strongly Disagree	Strongly Disagree	Strongly Disagree
	Male	Pharmacology	Allied branches		Strongly Agree	Partly Agree	Strongly Agree	Partly Agree	Partly Agree	Usually	Rarely	Sometimes	None of the above								Partly Agree	Strongly Agree	Strongly Agree	Strongly Agree	Sometimes	Sometimes	Sometimes	Strongly Agree	Strongly Agree	Strongly Agree	3	As such I haven’t faced the challenges it was good	No change
	Male	Pharmacology	Allied branches
	Female	Pharmacology	Allied branches		Partly Disagree	Partly Disagree	Partly Disagree	Neutral	Neutral	Never	Never	Sometimes	None of the above								Partly Disagree	Strongly Agree	Strongly Agree	Strongly Agree	Never	Rarely	Sometimes	Neutral	Partly Disagree	Neutral	1
	Female	Obst. & Gynae	Surgical branches		Strongly Disagree	Strongly Disagree	Strongly Disagree	Strongly Disagree	Strongly Disagree	Always	Never	Rarely						Verbal or written abuse/threats from supervisors or other healthcare staff			Strongly Agree	Neutral	Neutral	Neutral	Usually	Never	Never	Strongly Disagree	Strongly Disagree	Strongly Disagree	1	Food , accommodation and transportation facilities	Please provide transportation and good quality of food
	Male	Chest & TB	Medical branches		Strongly Disagree	Strongly Disagree	Strongly Disagree	Strongly Disagree	Strongly Disagree	Usually	Always	Never			Verbal or written abuse/threats from patients or patients’ caregivers			Verbal or written abuse/threats from supervisors or other healthcare staff			Strongly Agree	Partly Disagree	Strongly Disagree	Strongly Disagree	Rarely	Never	Never	Strongly Disagree	Strongly Disagree	Strongly Disagree	1	travelling. hospital infrastructure	end it
	Female	Microbiology	Diagnostic branches		Partly Disagree	Partly Disagree	Neutral	Neutral	Strongly Disagree	Usually	Sometimes	Rarely	None of the above								Strongly Agree	Neutral	Strongly Disagree	Partly Agree	Never	Never	Never	Strongly Disagree	Strongly Disagree	Strongly Disagree	1	The duration of travel to the district was long and no travel allowance was given to us and there was no accommodation as well	The resident should be posted in only those hospitals where their speciality exist. Otherwise the Drp provides no skill improvement in the speciality
	Female	Pathology	Diagnostic branches		Strongly Disagree	Strongly Disagree	Strongly Disagree	Strongly Agree	Strongly Disagree	Never	Never	Always	None of the above								Strongly Agree	Strongly Agree	Strongly Agree	Strongly Agree	Never	Never	Never	Strongly Disagree	Strongly Disagree	Strongly Disagree	1	Unhygienic sanitation facilities	Provide specialisation specific skills
	Male	Pathology	Diagnostic branches		Strongly Agree	Strongly Disagree	Strongly Disagree	Strongly Disagree	Neutral
	Male	Anaesthesiology	Surgical branches		Strongly Agree	Strongly Agree	Strongly Agree	Strongly Agree	Strongly Agree	Never	Always	Always		Physical violence from patients or patients’ caregivers
	Female	Pathology	Diagnostic branches		Strongly Disagree	Strongly Disagree	Strongly Disagree	Strongly Disagree	Strongly Disagree	Always	Usually	Never	None of the above								Strongly Agree	Neutral	Strongly Disagree	Strongly Disagree	Never	Never	Never	Strongly Disagree	Strongly Disagree	Strongly Disagree	1	Transportation, accomodation , not having proper sanitation facility, no access to good quality of food and have to see opds and do emg night duties without any supervision	Just want it to be stopped
	Female	Psychiatry	Medical branches		Neutral	Partly Disagree	Strongly Disagree	Strongly Disagree	Strongly Disagree	Always	Sometimes	Never								Poor infrastructure (no proper duty doctor room ) for night duties, had to share room with female nursing staff, no provision of safe drinking water, no/uncleaned washrooms	Strongly Agree	Neutral	Strongly Disagree	Neutral	Never	Rarely	Rarely	Strongly Disagree	Strongly Disagree	Strongly Disagree	1	Distance of places posted from our hospital/hostel. Reachability (conveyence), lack of proper accommodation, sanitation, food services at posting places. And no speciality driven training (as my field is psychiatry, but there was no psychiatrist in hospital )	Proper accommodation, if they want permanent rotation of Resident doctors in hospital. And speciality based training even during drp
	Male	Orthopedics	Surgical branches		Strongly Disagree	Strongly Disagree	Neutral	Neutral	Strongly Disagree	Never	Never	Always	None of the above								Strongly Agree	Strongly Agree	Strongly Disagree	Strongly Agree	Sometimes	Sometimes	Sometimes	Neutral	Neutral	Neutral	3	Wjwk	Jejw
	Female	Radiotherapy	Medical branches		Strongly Disagree	Strongly Disagree	Strongly Disagree	Partly Disagree	Neutral	Always	Never	Sometimes			Verbal or written abuse/threats from patients or patients’ caregivers		Physical violence or verbal or written abuse/threat from unrelated third party/political representatives				Strongly Agree	Partly Agree	Neutral	Partly Agree	Never	Never	Never	Strongly Disagree	Strongly Disagree	Strongly Disagree	1	The travel to and from.	It shouldn't be continued at all.
	Male	Dermatology	Medical branches		Strongly Disagree	Strongly Disagree	Strongly Disagree	Partly Disagree	Strongly Disagree	Rarely	Never	Rarely			Verbal or written abuse/threats from patients or patients’ caregivers						Strongly Disagree	Neutral	Neutral	Neutral	Never	Never	Never	Neutral	Partly Disagree	Partly Disagree	1	None	Nothing
	Female	Microbiology	Diagnostic branches		Strongly Disagree	Strongly Disagree	Strongly Disagree	Partly Disagree	Strongly Disagree	Usually	Usually	Rarely					Physical violence or verbal or written abuse/threat from unrelated third party/political representatives				Strongly Agree	Neutral	Partly Agree	Partly Agree
	Female	Microbiology	Diagnostic branches		Partly Disagree	Neutral	Strongly Disagree	Strongly Disagree	Partly Agree	Usually	Sometimes	Sometimes			Verbal or written abuse/threats from patients or patients’ caregivers						Partly Disagree	Neutral	Strongly Disagree	Strongly Disagree	Never	Never	Never	Partly Disagree	Strongly Disagree	Strongly Disagree	1	No supervision, no guidance, no support	There is no need of this training if we are posted at places where there is no senior faculty member in my department there.
	Male	Anaesthesiology	Surgical branches		Partly Disagree	Partly Disagree	Neutral	Partly Agree	Partly Disagree
	Female	Anaesthesiology	Surgical branches		Neutral	Neutral	Partly Disagree	Neutral	Neutral	Sometimes	Sometimes	Rarely			Verbal or written abuse/threats from patients or patients’ caregivers						Partly Agree	Partly Agree	Partly Agree	Partly Agree	Sometimes	Rarely	Rarely	Neutral	Neutral	Neutral	1
	Male	Pharmacology	Allied branches		Strongly Agree	Partly Agree	Partly Disagree	Strongly Agree	Neutral	Always	Sometimes	Never	None of the above								Strongly Agree	Neutral	Neutral	Partly Disagree	Rarely	Sometimes	Sometimes	Strongly Disagree	Strongly Disagree	Strongly Disagree	3	Accomodation , basic needs such as water , bedsheets were not provided	The officials over in DRP are leaving residents to watch over their OPD in hospital and they go home .
	Female	Radio Diagnosis	Diagnostic branches		Partly Agree	Strongly Disagree	Strongly Disagree	Partly Agree	Strongly Disagree	Always	Rarely	Sometimes			Verbal or written abuse/threats from patients or patients’ caregivers						Strongly Agree	Partly Disagree	Partly Disagree	Strongly Disagree	Sometimes	Rarely	Never	Strongly Disagree	Strongly Disagree	Strongly Disagree	1	Study loss	1 month DRP sufficient
	Female	Biochemistry	Diagnostic branches
	Female	Biochemistry	Diagnostic branches
	Male	Pharmacology	Allied branches		Strongly Disagree	Strongly Disagree	Strongly Disagree	Strongly Disagree	Strongly Disagree	Sometimes	Always	Never			Verbal or written abuse/threats from patients or patients’ caregivers						Strongly Agree	Neutral	Strongly Disagree	Neutral	Never	Never	Never	Strongly Disagree	Strongly Disagree	Strongly Disagree	1	Dictatorship of the PMO, his mood swings, non cooperation of the faculty, in fact the person under who's supervision we were supposed to do duties considered us as there replacement (they didn't sit on their chair)	It should be cancelled, and if NMC wants to give residents an over view of other departments then that can post us in other departments in medical college itself
	Female	Pediatrics	Medical branches		Strongly Disagree	Partly Disagree	Neutral	Neutral	Neutral	Always	Never	Sometimes					Physical violence or verbal or written abuse/threat from unrelated third party/political representatives				Strongly Agree	Neutral	Strongly Disagree	Neutral	Usually	Rarely	Rarely	Partly Disagree	Strongly Disagree	Strongly Disagree	1
	Female	General Surgery	Surgical branches		Strongly Disagree	Strongly Disagree	Strongly Disagree	Strongly Disagree	Strongly Disagree	Always	Sometimes	Rarely			Verbal or written abuse/threats from patients or patients’ caregivers						Strongly Agree	Neutral	Strongly Disagree	Strongly Disagree	Never	Sometimes	Sometimes	Neutral	Strongly Disagree	Strongly Disagree	1	Travel was issue,food was hygienic,washroom was also not hygienic	Reduce the duration or cancel it
	Male	PSM	PSM		Partly Disagree	Strongly Disagree	Strongly Disagree	Partly Disagree	Strongly Disagree	Rarely	Never	Never	None of the above								Strongly Agree	Neutral	Partly Disagree	Strongly Disagree	Never	Never	Never	Strongly Disagree	Strongly Disagree	Strongly Disagree	1	Neither I nor the SDH where i was posted was prepared for a District Residency Programme	Specialised training based on your PG specialisation
	Male	General Medicine	Medical branches		Strongly Disagree	Partly Disagree	Neutral	Neutral	Strongly Disagree	Always	Usually	Rarely			Verbal or written abuse/threats from patients or patients’ caregivers						Strongly Agree	Neutral	Neutral	Partly Disagree	Sometimes	Rarely	Never	Partly Disagree	Strongly Disagree	Partly Disagree	1	Nothing specific	Safety, accommodation and food have all been an issue
	Female	Dermatology	Medical branches		Partly Disagree	Strongly Disagree	Strongly Disagree	Neutral	Partly Disagree	Sometimes	Sometimes	Sometimes			Verbal or written abuse/threats from patients or patients’ caregivers						Strongly Agree	Strongly Agree	Partly Disagree	Neutral	Usually	Sometimes	Rarely	Strongly Disagree	Partly Disagree	Strongly Disagree	2	Travel , night stay , washrooms	No night duties, proper facility for stay and washroom
	Male	Anaesthesiology	Surgical branches		Strongly Agree	Strongly Agree	Partly Agree	Strongly Agree	Strongly Agree	Usually	Usually	Usually	None of the above								Partly Agree	Neutral	Neutral	Neutral	Usually	Usually	Usually	Partly Agree	Partly Agree	Partly Agree	2	Long distance and limited resources.	It should be in 3rd year residency.
	Female	Pathology	Diagnostic branches		Strongly Agree	Strongly Agree	Strongly Agree	Strongly Agree	Partly Agree	Sometimes	Rarely	Sometimes	None of the above								Strongly Agree	Strongly Agree	Neutral	Neutral	Rarely	Always	Always	Partly Disagree	Strongly Disagree	Strongly Disagree	3	Washroom facilities	Transport facility
	Male	Immuno Haematology	Diagnostic branches		Partly Disagree	Strongly Disagree	Partly Disagree	Strongly Disagree	Partly Disagree	Never	Never	Rarely						Verbal or written abuse/threats from supervisors or other healthcare staff			Strongly Agree	Strongly Disagree	Strongly Disagree	Partly Disagree	Never	Never	Never	Strongly Disagree	Strongly Disagree	Strongly Disagree	2		DRP SHOULD NOT HAPPEN DURING RESIDENCY
	Male	Orthopedics	Surgical branches		Partly Disagree	Strongly Disagree	Neutral	Partly Disagree	Neutral	Rarely	Rarely	Rarely		Physical violence from patients or patients’ caregivers	Verbal or written abuse/threats from patients or patients’ caregivers		Physical violence or verbal or written abuse/threat from unrelated third party/political representatives				Strongly Agree	Neutral	Partly Disagree	Partly Disagree	Never	Rarely	Never	Neutral	Partly Disagree	Partly Disagree	1	No active operation theaters in the district makes it useless for a surgeon	Reduction of posting duration
	Female	PSM	PSM		Partly Disagree	Partly Disagree	Strongly Disagree	Strongly Disagree	Strongly Disagree	Usually	Rarely	Never								Pressure from third party to write unnecessary investigations	Strongly Agree	Strongly Disagree	Strongly Disagree	Strongly Disagree	Sometimes	Never	Rarely	Strongly Disagree	Strongly Disagree	Strongly Disagree	2	Was not pre-informed by the department what to expect and how to make the best use of this posting for improving my skills. Felt like loosing 3 months in which I could have learnt other useful skills if posted elsewhere (with guidance).	More structured. Speciality-focused training should be provided. Basic requirements of District Residents should be taken into consideration for smooth functioning.
	Male	PSM	PSM		Partly Disagree	Strongly Disagree	Strongly Disagree	Strongly Disagree	Partly Disagree	Usually	Rarely	Never			Verbal or written abuse/threats from patients or patients’ caregivers		Physical violence or verbal or written abuse/threat from unrelated third party/political representatives			Specialty-related discrimination and bias by medical officers	Partly Agree	Partly Disagree	Strongly Disagree	Partly Disagree	Never	Rarely	Never	Partly Disagree	Strongly Disagree	Strongly Disagree	2		A more structured and objective-based approach towards DRP. Specialty-based rotation at concerned units and proper accommodation and food facilities. Parent departments should provide opportunities to attend academic activities online.
	Female	Microbiology	Diagnostic branches		Partly Agree	Neutral	Neutral	Partly Agree	Partly Agree	Usually	Sometimes	Sometimes	None of the above								Strongly Agree	Strongly Agree	Partly Agree	Strongly Agree	Rarely	Rarely	Rarely	Strongly Disagree	Strongly Disagree	Strongly Disagree	1	Transportation and accomodation	Give proper accomodation and food facility
	Female	Anatomy	Allied branches		Strongly Agree	Partly Disagree	Partly Disagree	Strongly Disagree	Strongly Disagree	Always	Sometimes	Sometimes		Physical violence from patients or patients’ caregivers	Verbal or written abuse/threats from patients or patients’ caregivers		Physical violence or verbal or written abuse/threat from unrelated third party/political representatives	Verbal or written abuse/threats from supervisors or other healthcare staff	Sexual misconduct or harassment from any member of the team		Partly Agree	Strongly Agree	Strongly Disagree	Strongly Disagree	Never	Never	Sometimes	Strongly Disagree	Strongly Disagree	Strongly Disagree	1	Not knowing the objectives of DRP	Residents should recieve training in their speciality. Choose the center of posting according to the speciality required in that hospital
	Male	PSM	PSM		Neutral	Partly Disagree	Partly Disagree	Strongly Disagree	Partly Disagree	Usually	Rarely	Rarely			Verbal or written abuse/threats from patients or patients’ caregivers						Neutral	Partly Disagree	Strongly Disagree	Strongly Agree	Never	Never	Rarely	Strongly Disagree	Strongly Disagree	Neutral	2	Transportations for those who didnt have accommodation facility	posting on respective department or at-least respective area of specialization
	Male	PSM	PSM		Neutral	Neutral	Neutral	Neutral	Neutral	Always	Always	Always		Physical violence from patients or patients’ caregivers							Partly Disagree	Strongly Disagree	Partly Disagree	Strongly Disagree	Usually	Rarely	Rarely	Neutral	Neutral	Partly Agree	1	TA DA	Day to day activities
	Male	Orthopedics	Surgical branches		Strongly Disagree	Strongly Disagree	Strongly Disagree	Strongly Disagree	Strongly Disagree	Sometimes	Rarely	Rarely	None of the above								Strongly Agree	Neutral	Neutral	Neutral	Never	Never	Never	Strongly Disagree	Strongly Disagree	Strongly Disagree	1	Transportation and accommodation	Time duration should be reduced to 1 month
	Female	Pathology	Diagnostic branches		Strongly Agree	Strongly Agree	Strongly Agree	Strongly Agree	Strongly Agree	Sometimes	Rarely	Sometimes	None of the above								Neutral	Strongly Agree	Partly Agree	Strongly Agree	Always	Always	Always	Partly Agree	Partly Agree	Partly Agree	2	Accomodation	Accomodation and improved learning
	Male	General Medicine	Medical branches		Strongly Disagree	Strongly Disagree	Strongly Disagree	Partly Disagree	Strongly Disagree	Sometimes	Rarely	Never			Verbal or written abuse/threats from patients or patients’ caregivers						Strongly Agree	Neutral	Partly Disagree	Partly Disagree	Always	Rarely	Rarely	Partly Disagree	Strongly Disagree	Strongly Disagree	1	The exposure of ward needed to enhance my skills or can say that to keep me in touch with my subject in parent college	Stop DRP
	Male	PSM	PSM		Strongly Disagree	Strongly Disagree	Strongly Disagree	Strongly Disagree	Strongly Disagree	Always	Sometimes	Never			Verbal or written abuse/threats from patients or patients’ caregivers	A patient-initiated disciplinary or legal action against you	Physical violence or verbal or written abuse/threat from unrelated third party/political representatives	Verbal or written abuse/threats from supervisors or other healthcare staff			Strongly Agree	Strongly Disagree	Strongly Disagree	Partly Agree	Never	Never	Never	Strongly Disagree	Strongly Disagree	Strongly Disagree	1	Before posting parent department ensure that there are proper basic facilities available or not than after posted to concerned speciality	Ensure that the parmanent doctor are always available but I was noticed that they are absent in OPD and don't do their duties when we present and started their own private practice
	Female	Psychiatry	Medical branches
	Female	Obst. & Gynae	Surgical branches		Strongly Disagree	Strongly Disagree	Strongly Disagree	Strongly Disagree	Strongly Disagree	Always	Usually	Never			Verbal or written abuse/threats from patients or patients’ caregivers						Strongly Agree	Neutral	Strongly Disagree	Partly Disagree	Sometimes	Rarely	Never	Partly Agree	Partly Disagree	Partly Disagree	1	Transportation
	Female	PMR	Medical branches		Strongly Disagree	Strongly Disagree	Strongly Disagree	Strongly Disagree	Strongly Disagree	Usually	Always	Usually			Verbal or written abuse/threats from patients or patients’ caregivers						Strongly Agree	Partly Agree	Strongly Disagree	Partly Agree	Never	Never	Never	Strongly Disagree	Strongly Disagree	Strongly Disagree	1	Travelling daily, didn’t get any accommodation or food facilities, my department was not there in that district hospital so I used sit simply for 6hrs and come back, it was whole waste of 3 months	Cancel the DRP, it’s of no use
	Male	Orthopedics	Surgical branches		Strongly Disagree	Strongly Disagree	Strongly Disagree	Strongly Disagree	Strongly Disagree	Always	Always	Never			Verbal or written abuse/threats from patients or patients’ caregivers		Physical violence or verbal or written abuse/threat from unrelated third party/political representatives				Strongly Agree	Partly Agree	Neutral	Partly Agree	Sometimes	Never	Never	Partly Disagree	Strongly Disagree	Strongly Disagree	1	We were posted in the emergency room and the on duty Medical officer used to sleep and we were left unsupervised. Even the MLC cases were attended by us . Same used to happen in the OPD also. Food was a major problem . Most importantly i missed my 3 months of learning in my residency .	I think DRP should be withdrawn and cancelled
	Female	PSM	PSM		Strongly Disagree	Strongly Disagree	Strongly Disagree	Strongly Disagree	Strongly Disagree	Usually	Rarely	Never	None of the above								Strongly Agree	Partly Disagree	Strongly Disagree	Partly Disagree	Never	Never	Never	Partly Disagree	Strongly Disagree	Strongly Disagree	1	Travelling long distances and no supervision at work	Department-wise skill training should be prioritized
	Male	PMR	Medical branches		Partly Disagree	Strongly Disagree	Partly Disagree	Partly Agree	Partly Disagree	Always	Sometimes	Rarely			Verbal or written abuse/threats from patients or patients’ caregivers						Strongly Agree	Strongly Agree	Strongly Agree	Strongly Agree	Never	Never	Never	Strongly Disagree	Strongly Disagree	Strongly Disagree	1		This should be given in satellite hospitals and medical college assosiated hospitals urban chc's and if rural with full accommodation food saftey transport issues should be resolved
	Male	Biochemistry	Diagnostic branches		Partly Agree	Strongly Agree	Partly Agree	Partly Agree	Partly Agree	Never	Never	Always	None of the above								Neutral	Neutral	Strongly Disagree	Strongly Disagree	Rarely	Sometimes	Sometimes	Partly Disagree	Strongly Disagree	Partly Disagree	3	Conveyance and lack of Medical experts at SDH	Sure availability of experts at DH and SDH , so that Residents can learn specialities and National health programs very well.
	Female	Anaesthesiology	Surgical branches		Strongly Disagree	Strongly Disagree	Strongly Disagree	Strongly Disagree	Strongly Disagree
	Male	Pharmacology	Allied branches		Strongly Agree	Partly Agree	Strongly Agree	Partly Agree	Partly Agree	Usually	Rarely	Sometimes	None of the above								Partly Agree	Strongly Agree	Strongly Agree	Strongly Agree	Sometimes	Sometimes	Sometimes	Strongly Agree	Strongly Agree	Strongly Agree	3	As such I haven’t faced the challenges it was good	No change
	Male	Pharmacology	Allied branches
	Female	Pharmacology	Allied branches		Partly Disagree	Partly Disagree	Partly Disagree	Neutral	Neutral	Never	Never	Sometimes	None of the above								Partly Disagree	Strongly Agree	Strongly Agree	Strongly Agree	Never	Rarely	Sometimes	Neutral	Partly Disagree	Neutral	1
	Female	Obst. & Gynae	Surgical branches		Strongly Disagree	Strongly Disagree	Strongly Disagree	Strongly Disagree	Strongly Disagree	Always	Never	Rarely						Verbal or written abuse/threats from supervisors or other healthcare staff			Strongly Agree	Neutral	Neutral	Neutral	Usually	Never	Never	Strongly Disagree	Strongly Disagree	Strongly Disagree	1	Food , accommodation and transportation facilities	Please provide transportation and good quality of food
	Male	Chest & TB	Medical branches		Strongly Disagree	Strongly Disagree	Strongly Disagree	Strongly Disagree	Strongly Disagree	Usually	Always	Never			Verbal or written abuse/threats from patients or patients’ caregivers			Verbal or written abuse/threats from supervisors or other healthcare staff			Strongly Agree	Partly Disagree	Strongly Disagree	Strongly Disagree	Rarely	Never	Never	Strongly Disagree	Strongly Disagree	Strongly Disagree	1	travelling. hospital infrastructure	end it
	Female	Microbiology	Diagnostic branches		Partly Disagree	Partly Disagree	Neutral	Neutral	Strongly Disagree	Usually	Sometimes	Rarely	None of the above								Strongly Agree	Neutral	Strongly Disagree	Partly Agree	Never	Never	Never	Strongly Disagree	Strongly Disagree	Strongly Disagree	1	The duration of travel to the district was long and no travel allowance was given to us and there was no accommodation as well	The resident should be posted in only those hospitals where their speciality exist. Otherwise the Drp provides no skill improvement in the speciality
	Female	Pathology	Diagnostic branches		Strongly Disagree	Strongly Disagree	Strongly Disagree	Strongly Agree	Strongly Disagree	Never	Never	Always	None of the above								Strongly Agree	Strongly Agree	Strongly Agree	Strongly Agree	Never	Never	Never	Strongly Disagree	Strongly Disagree	Strongly Disagree	1	Unhygienic sanitation facilities	Provide specialisation specific skills
	Male	Pathology	Diagnostic branches		Strongly Agree	Strongly Disagree	Strongly Disagree	Strongly Disagree	Neutral
	Male	Anaesthesiology	Surgical branches		Strongly Agree	Strongly Agree	Strongly Agree	Strongly Agree	Strongly Agree	Never	Always	Always		Physical violence from patients or patients’ caregivers
	Female	Pathology	Diagnostic branches		Strongly Disagree	Strongly Disagree	Strongly Disagree	Strongly Disagree	Strongly Disagree	Always	Usually	Never	None of the above								Strongly Agree	Neutral	Strongly Disagree	Strongly Disagree	Never	Never	Never	Strongly Disagree	Strongly Disagree	Strongly Disagree	1	Transportation, accomodation , not having proper sanitation facility, no access to good quality of food and have to see opds and do emg night duties without any supervision	Just want it to be stopped
	Female	Psychiatry	Medical branches		Neutral	Partly Disagree	Strongly Disagree	Strongly Disagree	Strongly Disagree	Always	Sometimes	Never								Poor infrastructure (no proper duty doctor room ) for night duties, had to share room with female nursing staff, no provision of safe drinking water, no/uncleaned washrooms	Strongly Agree	Neutral	Strongly Disagree	Neutral	Never	Rarely	Rarely	Strongly Disagree	Strongly Disagree	Strongly Disagree	1	Distance of places posted from our hospital/hostel. Reachability (conveyence), lack of proper accommodation, sanitation, food services at posting places. And no speciality driven training (as my field is psychiatry, but there was no psychiatrist in hospital )	Proper accommodation, if they want permanent rotation of Resident doctors in hospital. And speciality based training even during drp
	Male	Orthopedics	Surgical branches		Strongly Disagree	Strongly Disagree	Neutral	Neutral	Strongly Disagree	Never	Never	Always	None of the above								Strongly Agree	Strongly Agree	Strongly Disagree	Strongly Agree	Sometimes	Sometimes	Sometimes	Neutral	Neutral	Neutral	3	Wjwk	Jejw
	Female	Radiotherapy	Medical branches		Strongly Disagree	Strongly Disagree	Strongly Disagree	Partly Disagree	Neutral	Always	Never	Sometimes			Verbal or written abuse/threats from patients or patients’ caregivers		Physical violence or verbal or written abuse/threat from unrelated third party/political representatives				Strongly Agree	Partly Agree	Neutral	Partly Agree	Never	Never	Never	Strongly Disagree	Strongly Disagree	Strongly Disagree	1	The travel to and from.	It shouldn't be continued at all.
	Male	Dermatology	Medical branches		Strongly Disagree	Strongly Disagree	Strongly Disagree	Partly Disagree	Strongly Disagree	Rarely	Never	Rarely			Verbal or written abuse/threats from patients or patients’ caregivers						Strongly Disagree	Neutral	Neutral	Neutral	Never	Never	Never	Neutral	Partly Disagree	Partly Disagree	1	None	Nothing
	Female	Microbiology	Diagnostic branches		Strongly Disagree	Strongly Disagree	Strongly Disagree	Partly Disagree	Strongly Disagree	Usually	Usually	Rarely					Physical violence or verbal or written abuse/threat from unrelated third party/political representatives				Strongly Agree	Neutral	Partly Agree	Partly Agree
	Female	Microbiology	Diagnostic branches		Partly Disagree	Neutral	Strongly Disagree	Strongly Disagree	Partly Agree	Usually	Sometimes	Sometimes			Verbal or written abuse/threats from patients or patients’ caregivers						Partly Disagree	Neutral	Strongly Disagree	Strongly Disagree	Never	Never	Never	Partly Disagree	Strongly Disagree	Strongly Disagree	1	No supervision, no guidance, no support	There is no need of this training if we are posted at places where there is no senior faculty member in my department there.
	Male	Anaesthesiology	Surgical branches		Partly Disagree	Partly Disagree	Neutral	Partly Agree	Partly Disagree
	Female	Anaesthesiology	Surgical branches		Neutral	Neutral	Partly Disagree	Neutral	Neutral	Sometimes	Sometimes	Rarely			Verbal or written abuse/threats from patients or patients’ caregivers						Partly Agree	Partly Agree	Partly Agree	Partly Agree	Sometimes	Rarely	Rarely	Neutral	Neutral	Neutral	1
	Male	Pharmacology	Allied branches		Strongly Agree	Partly Agree	Partly Disagree	Strongly Agree	Neutral	Always	Sometimes	Never	None of the above								Strongly Agree	Neutral	Neutral	Partly Disagree	Rarely	Sometimes	Sometimes	Strongly Disagree	Strongly Disagree	Strongly Disagree	3	Accomodation , basic needs such as water , bedsheets were not provided	The officials over in DRP are leaving residents to watch over their OPD in hospital and they go home .
	Female	Radio Diagnosis	Diagnostic branches		Partly Agree	Strongly Disagree	Strongly Disagree	Partly Agree	Strongly Disagree	Always	Rarely	Sometimes			Verbal or written abuse/threats from patients or patients’ caregivers						Strongly Agree	Partly Disagree	Partly Disagree	Strongly Disagree	Sometimes	Rarely	Never	Strongly Disagree	Strongly Disagree	Strongly Disagree	1	Study loss	1 month DRP sufficient
	Female	Biochemistry	Diagnostic branches
	Female	Biochemistry	Diagnostic branches
	Male	Pharmacology	Allied branches		Strongly Disagree	Strongly Disagree	Strongly Disagree	Strongly Disagree	Strongly Disagree	Sometimes	Always	Never			Verbal or written abuse/threats from patients or patients’ caregivers						Strongly Agree	Neutral	Strongly Disagree	Neutral	Never	Never	Never	Strongly Disagree	Strongly Disagree	Strongly Disagree	1	Dictatorship of the PMO, his mood swings, non cooperation of the faculty, in fact the person under who's supervision we were supposed to do duties considered us as there replacement (they didn't sit on their chair)	It should be cancelled, and if NMC wants to give residents an over view of other departments then that can post us in other departments in medical college itself
	Female	Pediatrics	Medical branches		Strongly Disagree	Partly Disagree	Neutral	Neutral	Neutral	Always	Never	Sometimes					Physical violence or verbal or written abuse/threat from unrelated third party/political representatives				Strongly Agree	Neutral	Strongly Disagree	Neutral	Usually	Rarely	Rarely	Partly Disagree	Strongly Disagree	Strongly Disagree	1
	Female	General Surgery	Surgical branches		Strongly Disagree	Strongly Disagree	Strongly Disagree	Strongly Disagree	Strongly Disagree	Always	Sometimes	Rarely			Verbal or written abuse/threats from patients or patients’ caregivers						Strongly Agree	Neutral	Strongly Disagree	Strongly Disagree	Never	Sometimes	Sometimes	Neutral	Strongly Disagree	Strongly Disagree	1	Travel was issue,food was hygienic,washroom was also not hygienic	Reduce the duration or cancel it
	Male	PSM	PSM		Partly Disagree	Strongly Disagree	Strongly Disagree	Partly Disagree	Strongly Disagree	Rarely	Never	Never	None of the above								Strongly Agree	Neutral	Partly Disagree	Strongly Disagree	Never	Never	Never	Strongly Disagree	Strongly Disagree	Strongly Disagree	1	Neither I nor the SDH where i was posted was prepared for a District Residency Programme	Specialised training based on your PG specialisation
	Male	General Medicine	Medical branches		Strongly Disagree	Partly Disagree	Neutral	Neutral	Strongly Disagree	Always	Usually	Rarely			Verbal or written abuse/threats from patients or patients’ caregivers						Strongly Agree	Neutral	Neutral	Partly Disagree	Sometimes	Rarely	Never	Partly Disagree	Strongly Disagree	Partly Disagree	1	Nothing specific	Safety, accommodation and food have all been an issue
	Female	Dermatology	Medical branches		Partly Disagree	Strongly Disagree	Strongly Disagree	Neutral	Partly Disagree	Sometimes	Sometimes	Sometimes			Verbal or written abuse/threats from patients or patients’ caregivers						Strongly Agree	Strongly Agree	Partly Disagree	Neutral	Usually	Sometimes	Rarely	Strongly Disagree	Partly Disagree	Strongly Disagree	2	Travel , night stay , washrooms	No night duties, proper facility for stay and washroom
	Male	Anaesthesiology	Surgical branches		Strongly Agree	Strongly Agree	Partly Agree	Strongly Agree	Strongly Agree	Usually	Usually	Usually	None of the above								Partly Agree	Neutral	Neutral	Neutral	Usually	Usually	Usually	Partly Agree	Partly Agree	Partly Agree	2	Long distance and limited resources.	It should be in 3rd year residency.
	Female	Pathology	Diagnostic branches		Strongly Agree	Strongly Agree	Strongly Agree	Strongly Agree	Partly Agree	Sometimes	Rarely	Sometimes	None of the above								Strongly Agree	Strongly Agree	Neutral	Neutral	Rarely	Always	Always	Partly Disagree	Strongly Disagree	Strongly Disagree	3	Washroom facilities	Transport facility
	Male	Immuno Haematology	Diagnostic branches		Partly Disagree	Strongly Disagree	Partly Disagree	Strongly Disagree	Partly Disagree	Never	Never	Rarely						Verbal or written abuse/threats from supervisors or other healthcare staff			Strongly Agree	Strongly Disagree	Strongly Disagree	Partly Disagree	Never	Never	Never	Strongly Disagree	Strongly Disagree	Strongly Disagree	2		DRP SHOULD NOT HAPPEN DURING RESIDENCY
	Male	Orthopedics	Surgical branches		Partly Disagree	Strongly Disagree	Neutral	Partly Disagree	Neutral	Rarely	Rarely	Rarely		Physical violence from patients or patients’ caregivers	Verbal or written abuse/threats from patients or patients’ caregivers		Physical violence or verbal or written abuse/threat from unrelated third party/political representatives				Strongly Agree	Neutral	Partly Disagree	Partly Disagree	Never	Rarely	Never	Neutral	Partly Disagree	Partly Disagree	1	No active operation theaters in the district makes it useless for a surgeon	Reduction of posting duration
	Female	PSM	PSM		Partly Disagree	Partly Disagree	Strongly Disagree	Strongly Disagree	Strongly Disagree	Usually	Rarely	Never								Pressure from third party to write unnecessary investigations	Strongly Agree	Strongly Disagree	Strongly Disagree	Strongly Disagree	Sometimes	Never	Rarely	Strongly Disagree	Strongly Disagree	Strongly Disagree	2	Was not pre-informed by the department what to expect and how to make the best use of this posting for improving my skills. Felt like loosing 3 months in which I could have learnt other useful skills if posted elsewhere (with guidance).	More structured. Speciality-focused training should be provided. Basic requirements of District Residents should be taken into consideration for smooth functioning.
	Male	PSM	PSM		Partly Disagree	Strongly Disagree	Strongly Disagree	Strongly Disagree	Partly Disagree	Usually	Rarely	Never			Verbal or written abuse/threats from patients or patients’ caregivers		Physical violence or verbal or written abuse/threat from unrelated third party/political representatives			Specialty-related discrimination and bias by medical officers	Partly Agree	Partly Disagree	Strongly Disagree	Partly Disagree	Never	Rarely	Never	Partly Disagree	Strongly Disagree	Strongly Disagree	2		A more structured and objective-based approach towards DRP. Specialty-based rotation at concerned units and proper accommodation and food facilities. Parent departments should provide opportunities to attend academic activities online.
